# Supplementary material for: Establishment of an Efficient Polyethylene Glycol (PEG)-Mediated Transformation System in Pleurotus eryngii var. ferulae Using Comprehensive Optimization and Multiple Endogenous Promoters
Source: J Fungi (Basel). 2022 Feb 14;8(2):186. doi: 10.3390/jof8020186 (PMC8876744; doi:10.3390/jof8020186)
Supplement: Supplementary file 1 [file jof-08-00186-s001.zip]

Archive with 1 entries (1 files):
- jof-1588526-supplementary.pdf
